# Supplementary material for: RNA-seq Analysis of Host and Viral Gene Expression Highlights Interaction between Varicella Zoster Virus and Keratinocyte Differentiation
Source: PLoS Pathog. 2014 Jan 30;10(1):e1003896. doi: 10.1371/journal.ppat.1003896 (PMC3907375; doi:10.1371/journal.ppat.1003896)
Supplement: Table S1 — Summary of reads mapping to the human and VZV genome. The number of paired-end reads mapping to the human (hg19) and VZV (pOka) genomes for each lane alongside various QC metrics. Sample conditions are denoted with the following key: primary human keratinocytes (K); addition 3.3×104 I.U of VZV (V), addition of >1 mM calcium to culture media (C) or both (CV). Batches are represented by a number. Infected samples KCV1–3 show a lower percentage of reads mapped to the human genome due to a large proportion of reads mapping to the VZV genome. Total number of mapped reads varies with batch due to an upgrade in the Illumina reagents for batch 3. Similarly, the mean base quality is higher for batch 3 although so too is the fraction of paired-end reads that map to identical positions on the human or VZV genomes. Estimated library sizes are independent of batch. (XLSX) [file ppat.1003896.s007.xlsx]

## Sheet: Sheet1
Sample	Batch	Estimated Library Size	Fraction duplicate reads (%)	Mean Base Quality (Solexa)	Mapped human reads	Mapped viral reads	Fraction viral reads (%)
K1	1	22344321	25.5079	30.8333	6211667	8245	0.132734
K2	1	20551233	27.1713	30.9722	6436070	1061	0.0164852
K3	3	19440551	41.5587	37.9861	9422772	0	0
K4	3	19166779	41.5559	37.9167	8993198	0	0
K5	3	10984125	37.4678	38	4856554	0	0
KC1	1	27523012	20.7423	31.8472	6849631	738	0.0107743
KC2	2	22806923	25.801	31.4167	6910758	1	1.44702e-05
KC3	2	24075505	25.4432	31.0139	7281007	2	2.74687e-05
KC4	2	12683250	38.0505	31.4861	4836493	2	4.13523e-05
KC5	2	22700661	23.0346	29.7222	5978904	1	1.67255e-05
KV1	1	14255038	35.998	31.0833	6291813	13342	0.212053
KV2	3	31539311	34.959	37.7361	12041833	206723	1.71671
KV3	3	21848911	40.2267	37.8889	10154739	175132	1.72463
KV4	3	9738727	45.1206	37.9861	4793118	144511	3.01497
KV5	3	21963190	44.4604	37.8611	10310215	494089	4.79223
KCV1	1	20071171	30.2146	31.6944	5960495	1107624	18.5828
KCV2	1	11513444	44.4283	31.4583	4909136	979638	19.9554
KCV3	1	19644855	29.5148	31.0694	5656822	1180835	20.8745
