# Supplementary material for: RNA-seq Analysis of Host and Viral Gene Expression Highlights Interaction between Varicella Zoster Virus and Keratinocyte Differentiation
Source: PLoS Pathog. 2014 Jan 30;10(1):e1003896. doi: 10.1371/journal.ppat.1003896 (PMC3907375; doi:10.1371/journal.ppat.1003896)
Supplement: Table S2 — Effect of VZV on cytokeratins. Sample conditions are denoted with the following key: primary human keratinocytes (K); addition 3.3×104 I.U of VZV (V), addition of calcium [1.2 mM] to culture media (C) or both (CV). Mean counts per million (CPM) values are shown for each of the cytokeratins in each condition alongside log2 fold changes and FDR corrected P-values for four comparisons (KC/K, KCV/KC, KV/K and KCV/KV). (XLSX) [file ppat.1003896.s008.xlsx]

## Sheet: Sheet1
GeneSymbol	MeanCPM:K	MeanCPM:KC	MeanCPM:KCV	MeanCPM:KV	log2FC(KC/K)	FDR:KC/K	log2FC(KCV/KC)	FDR:KCV/KC	log2FC(KV/K)	FDR:KV/K	log2FC(KCV/KV)	FDR:KCV/KV
KRT1	157.028	119.413	1.14149	10.5171	-0.394632	0.554397	-6.71941	1.24997e-15	-3.90161	9.87523e-11	-3.21243	9.33679e-05
KRT2	1.16037	1.17821	0.220526	0.0401334	0.00205035	0.999341	-2.43533	0.0746779	-4.54831	0.000505091	2.11503	0.299823
KRT3	1.14893	0.340135	1.0228	1.11913	-1.72622	0.0586361	1.54641	0.208017	-0.183274	0.98778	0.00346618	0.998022
KRT4	6.97684	4.99602	663.44	469.004	-0.469237	0.385446	7.03888	3.23398e-43	6.06937	1.85087e-36	0.500273	0.451955
KRT5	11258.7	8821.35	7403.47	8690.04	-0.351955	0.412876	-0.252797	0.718887	-0.373613	0.850474	-0.231139	0.724231
KRT6A	4524.84	4073.43	4345.24	3959.95	-0.151606	0.762448	0.0931895	0.90985	-0.192431	0.964654	0.134015	0.857563
KRT6B	578.971	603.792	1085.62	499.255	0.0605619	0.941635	0.846364	0.354024	-0.214081	0.974758	1.12101	0.172927
KRT6C	106.517	165.314	68.9609	52.2525	0.633868	0.254374	-1.26131	0.0733832	-1.03176	0.288303	0.404316	0.620997
KRT7	272.051	103.451	611.148	926.117	-1.39446	0.0252428	2.56234	8.86021e-05	1.76745	0.0270657	-0.599573	0.521983
KRT8	524.002	356.198	236.487	467.742	-0.556728	0.204449	-0.590913	0.356339	-0.163788	0.97123	-0.983853	0.0833502
KRT9	15.7601	8.37858	4.12305	8.33441	-0.906866	0.0418789	-1.02927	0.0978332	-0.920348	0.221223	-1.01579	0.104295
KRT10	348.422	470.547	13.6387	148.737	0.433759	0.481587	-5.1103	7.09792e-13	-1.2278	0.169243	-3.44875	7.80269e-07
KRT13	18.0548	30.0166	1028.93	631.033	0.736845	0.142865	5.0975	1.33012e-24	5.12877	2.53076e-26	0.705579	0.280583
KRT14	6278.6	4633.64	4141.15	5121	-0.43827	0.357045	-0.162112	0.85087	-0.294023	0.938178	-0.306359	0.666115
KRT15	49.4694	40.6686	491.054	630.438	-0.284014	0.614643	3.59505	1.25519e-13	3.67121	5.35018e-15	-0.360178	0.637942
KRT16	3120.08	2449.89	1595.41	2271.11	-0.34882	0.415982	-0.618796	0.280685	-0.458244	0.748537	-0.509372	0.368059
KRT17	7856.07	5185.22	4281.29	6383.45	-0.599385	0.151435	-0.276359	0.699929	-0.2995	0.924774	-0.576244	0.322736
KRT18	301.928	175.258	237.833	214.016	-0.78461	0.0486858	0.440145	0.472569	-0.497391	0.700439	0.152925	0.829406
KRT19	27.8475	12.8993	210.748	144.711	-1.10924	0.0667941	4.03107	3.25095e-11	2.37845	0.000211817	0.543383	0.532783
KRT23	48.2428	92.3937	302.819	118.155	0.936494	0.197288	1.71239	0.0416268	1.29042	0.342679	1.35847	0.130544
KRT24	18.9342	11.7955	108.61	22.0865	-0.680506	0.361629	3.20029	1.00165e-05	0.224213	0.976838	2.29557	0.00403593
KRT27	0.746975	0.770683	0.540467	0.270257	-0.0338019	0.974997	-0.479039	0.741724	-1.73558	0.272278	1.22274	0.345139
KRT33A	0.828672	0.447147	1.37918	0.885526	-0.907557	0.377033	1.60704	0.189688	-0.0500981	0.994501	0.749584	0.570921
KRT33B	3.05681	1.37358	1.69458	1.42599	-1.13886	0.0735065	0.300261	0.804486	-1.22039	0.301325	0.381785	0.723647
KRT34	101.988	84.7558	72.6671	129.173	-0.26703	0.860673	-0.222121	0.928756	0.340253	0.981822	-0.829404	0.667298
KRT35	0.420947	0.204636	1.21224	0.237291	-1.06389	0.360631	2.51911	0.0283568	-1.34735	0.724996	2.80257	0.0202191
KRT37	2.45519	1.32304	2.66993	1.86398	-0.88906	0.416105	1.00015	0.519749	-0.44461	0.96567	0.555703	0.731833
KRT38	0.623816	0.258926	1.10024	0.572984	-1.26295	0.26762	2.03661	0.125152	-0.301419	0.981822	1.07508	0.440488
KRT78	9.06848	5.0644	68.0335	16.0392	-0.837496	0.274124	3.74378	5.87396e-07	0.814228	0.766565	2.09206	0.0138489
KRT79	1.7046	1.17507	2.43732	0.781067	-0.450343	0.51864	1.02483	0.206674	-1.15654	0.377725	1.73103	0.0219786
KRT80	226.065	100.445	157.473	294.074	-1.17035	0.122155	0.648544	0.583388	0.378823	0.960357	-0.900625	0.408284
KRT81	3.00141	2.73277	1.52307	15.3358	-0.127488	0.882258	-0.845	0.431934	2.34158	0.000848569	-3.31407	5.27792e-05
KRT86	0.875384	0.2346	0.731243	1.70695	-1.83766	0.0416445	1.55517	0.213324	0.94866	0.66315	-1.23115	0.23463
KRT222	2.96909	2.76837	2.34248	3.35286	-0.0753894	0.907676	-0.247709	0.792744	0.189342	0.97123	-0.512441	0.489104
