# Supplementary material for: RNA-seq Analysis of Host and Viral Gene Expression Highlights Interaction between Varicella Zoster Virus and Keratinocyte Differentiation
Source: PLoS Pathog. 2014 Jan 30;10(1):e1003896. doi: 10.1371/journal.ppat.1003896 (PMC3907375; doi:10.1371/journal.ppat.1003896)
Supplement: Table S3 — Effect of VZV on desmosomal genes. Sample conditions are denoted with the following key: primary human keratinocytes (K); addition 3.3×104 I.U of VZV (V), addition of calcium to culture media (C) or both (CV). Mean counts per million (CPM) values are shown for each of the desmosomal and hemidesmosomal genes in each condition alongside log2 fold changes and FDR corrected P-values for four comparisons (KC/K, KCV/KC, KV/K and KCV/KV). VZV has a significant effect on DSC1 and DSG1 in differentiated keratinocytes. (XLSX) [file ppat.1003896.s009.xlsx]

## Sheet: Sheet1
GeneSymbol	MeanCPM:K	MeanCPM:KC	MeanCPM:KCV	MeanCPM:KV	log2FC(KC/K)	FDR:KC/K	log2FC(KCV/KC)	FDR:KCV/KC	log2FC(KV/K)	FDR:KV/K	log2FC(KCV/KV)	FDR:KCV/KV
DSG1	118.697	544.479	15.2324	69.9121	2.19762	0.00658202	-5.16067	8.79258e-07	-0.762194	0.843834	-2.20086	0.0433468
DSG2	252.647	386.833	269.958	348.41	0.614561	0.0829651	-0.518962	0.317386	0.464381	0.66245	-0.368782	0.47896
DSG3	989.999	1985.37	962.18	1327.01	1.00383	0.0101541	-1.04502	0.0347655	0.42271	0.789052	-0.463893	0.413533
DSG4	0.247515	0.48492	2.01663	0.355708	0.934227	0.389729	2.09596	0.0234594	0.36901	0.973863	2.66117	0.00495302
DSC1	26.581	244.048	2.32078	26.1491	3.19698	3.41031e-05	-6.71356	1.4635e-11	-0.0179542	0.997528	-3.49862	0.000253017
DSC2	256.751	359.58	216.76	336.911	0.485764	0.181102	-0.730156	0.12603	0.392552	0.775082	-0.636945	0.187986
DSC3	599.784	1290.3	432.782	876.779	1.10503	0.00533022	-1.57596	0.000698955	0.547918	0.626797	-1.01884	0.0501336
DSP	4221.3	6699.82	2701.34	4497.86	0.666431	0.0634171	-1.31044	0.0019814	0.0915617	0.9851	-0.735574	0.127307
PKP1	2357.79	2145.53	1036.18	2178.85	-0.136064	0.774784	-1.05005	0.0316646	-0.113895	0.981822	-1.07222	0.0332104
PKP2	115.918	83.0858	118.649	104.528	-0.479255	0.19453	0.513704	0.317386	-0.149401	0.96772	0.18385	0.760417
PKP3	677.233	272.399	313.922	627.375	-1.31365	0.00549391	0.204614	0.816285	-0.110437	0.986983	-0.9986	0.116647
PKP4	153.513	158.226	115.574	163.062	0.0434862	0.918593	-0.453193	0.361362	0.0868578	0.985022	-0.496565	0.28111
JUP	2713.49	1663.54	1721.01	2735.95	-0.705846	0.0999393	0.04901	0.9569	0.0118521	0.996828	-0.668688	0.257722
COL13A1	0.57692	0.220704	5.10406	0.447478	-1.28874	0.164558	4.56768	1.82399e-12	-0.404018	0.96042	3.68296	1.42503e-09
COL17A1	3407.25	2826.02	1386.1	2732.37	-0.269806	0.571915	-1.02773	0.06033	-0.318438	0.920321	-0.979102	0.0818774
ITGA3	1923.73	1090.92	923.212	1458.95	-0.818304	0.0560167	-0.240796	0.753829	-0.399054	0.855331	-0.660047	0.268895
ITGA6	815.266	861.99	702.81	869.936	0.0804747	0.881209	-0.294535	0.680137	0.0939315	0.987721	-0.307992	0.635421
ITGB1	966.976	1269.39	1057.64	966.79	0.392521	0.327574	-0.263292	0.687586	-0.000206728	0.999894	0.129436	0.849439
LAMA5	1802.6	510.082	367.828	1574.68	-1.82122	0.00276833	-0.471649	0.641439	-0.195053	0.976204	-2.09782	0.00729005
PLEC1	6523.43	1989.74	2265.49	4406.21	-1.71303	0.0031866	0.187244	0.866109	-0.566112	0.830351	-0.95967	0.228015
