# Supplementary material for: RNA-seq Analysis of Host and Viral Gene Expression Highlights Interaction between Varicella Zoster Virus and Keratinocyte Differentiation
Source: PLoS Pathog. 2014 Jan 30;10(1):e1003896. doi: 10.1371/journal.ppat.1003896 (PMC3907375; doi:10.1371/journal.ppat.1003896)
Supplement: Table S4 — Effect of VZV on serine protease genes. Sample conditions are denoted with the following key: primary human keratinocytes (K); addition 3.3×104 I.U of VZV (V), addition of calcium to culture media (C) or both (CV). Mean counts per million (CPM) values are shown for each of the desmosomal and hemidesmosomal genes in each condition alongside log2 fold changes and FDR corrected P-values for four comparisons (KC/K, KCV/KC, KV/K and KCV/KV). (XLSX) [file ppat.1003896.s010.xlsx]

## Sheet: Sheet1
GeneSymbol	MeanCPM:K	MeanCPM:KC	MeanCPM:KCV	MeanCPM:KV	log2FC(KC/K)	FDR:KC/K	log2FC(KCV/KC)	FDR:KCV/KC	log2FC(KV/K)	FDR:KV/K	log2FC(KCV/KV)	FDR:KCV/KV
KLK1	1.19902	0.825403	0.770101	0.418016	-0.500889	0.562742	-0.137037	0.934332	-1.32281	0.439159	0.684882	0.586838
KLK2	0	0	0	0	NA	NA	NA	NA	NA	NA	NA	NA
KLK3	0	0	0	0	NA	NA	NA	NA	NA	NA	NA	NA
KLK4	0.868983	0.400688	1.65329	1.33904	-1.12152	0.12922	1.9789	0.0101898	0.590518	0.843834	0.266857	0.78662
KLK5	219.674	213.535	902.412	804.879	-0.0409386	0.951246	2.07923	0.000119326	1.87304	0.000843354	0.165253	0.859408
KLK6	3.56987	1.2929	94.7211	32.1899	-1.45079	0.118642	6.1714	1.5583e-10	3.16056	0.00202273	1.56005	0.158201
KLK7	56.2614	47.4485	502.633	198.791	-0.245866	0.718571	3.40468	3.17789e-09	1.81974	0.00676379	1.33908	0.056923
KLK8	64.7267	47.184	135.77	157.557	-0.455031	0.3155	1.52411	0.000963444	1.28259	0.0132395	-0.213509	0.768251
KLK9	3.54626	1.13523	16.4427	7.91755	-1.62791	0.00564934	3.84816	8.45061e-13	1.1495	0.17213	1.07076	0.092358
KLK10	82.3329	55.9568	545.242	433.739	-0.557306	0.473128	3.28417	8.33692e-06	2.39646	0.00359445	0.330408	0.781125
KLK11	51.9624	41.1942	202.426	122.007	-0.335213	0.46394	2.29679	2.34592e-08	1.22942	0.0145876	0.732152	0.173763
KLK12	1.65313	0.436076	42.4242	6.69004	-1.87448	0.0135628	6.5614	8.50911e-23	2.01829	0.00553848	2.66863	1.32188e-05
KLK13	2.16033	1.43438	95.0156	7.76595	-0.568912	0.329017	6.02947	3.68162e-37	1.84395	0.000399824	3.61661	5.73919e-16
KLK14	2.20947	1.84168	3.85082	3.75607	-0.285158	0.645399	1.05718	0.104382	0.726448	0.587137	0.0455782	0.965259
KLK15	0	0	0	0	NA	NA	NA	NA	NA	NA	NA	NA
