# Supplementary material for: RNA-seq Analysis of Host and Viral Gene Expression Highlights Interaction between Varicella Zoster Virus and Keratinocyte Differentiation
Source: PLoS Pathog. 2014 Jan 30;10(1):e1003896. doi: 10.1371/journal.ppat.1003896 (PMC3907375; doi:10.1371/journal.ppat.1003896)
Supplement: Table S5 — VZV ORFs significantly up- or downregulated by the addition of calcium. Sample conditions are denoted with the following key: primary human keratinocytes (K); addition 3.3×104 I.U of VZV (V), addition of calcium to culture media (C) or both (CV). ORFs are listed in order of significance from KCV/KV comparisons (A) excluding and (B) including sample KV1. Differential analysis was performed using edgeR on TMM-normalised viral read counts alone. RPKM values are provided to enable comparison of relative transcript abundance within samples. (A) Only ORF14 is significantly up-regulated (pFDR<0.01) in KCV/KV when excluding sample KV1. (B) Both ORF14 and ORF55 are significantly up-regulated (pFDR<0.01) when including sample KV1. Using a less stringent FDR cut-off (pFDR<0.05), ORF14, ORF55, ORF4 and ORF43 are significantly differentially expressed in both comparisons, ORF64 only in (A) and ORF57 only in (B). (XLSX) [file ppat.1003896.s011.xlsx]

## Sheet: sup_table_s6_vzv_rpkm_fdr_noKV1
(A) Analysis excluding sample KV1						RPKM
ORF	log2(Fold change)	P-value	FDR	KCV1	KCV2	KCV3	KV1	KV2	KV3	KV4	KV5
ORF14	0.865644	3.14123e-06	0.000219886	12270.6	11617.4	12199.7	3161.94	6564.83	4987.33	5287.57	6875.1
ORF55	0.769795	0.000415862	0.0105195	4631.2	4051.89	4630.2	1416.31	2680.13	1858.01	1553.44	3468.06
ORF64	-1.10171	0.000576266	0.0105195	27449.1	27886.4	25444.7	28020.5	31919.7	57678.1	74717	28938.8
ORF4	-0.710515	0.000601113	0.0105195	13511.9	12628	12482.9	24763.2	21093.7	18642.5	15459	20476.1
ORF43	0.615047	0.000889538	0.0124535	7793.44	8117.03	8242.17	4391.53	5387.58	4045.62	3710.37	5907.36
ORF57	-0.855346	0.00524368	0.0611762	14207.1	14087.8	14455.4	41639.6	22216.2	25457	25469	16481.9
(B) Analysis including all KV samples						RPKM
ORF	log2(Fold change)	P-value	FDR	KCV1	KCV2	KCV3	KV1	KV2	KV3	KV4	KV5
ORF14	1.03734	5.88274e-06	0.000411792	12270.6	11617.4	12199.7	3161.94	6564.83	4987.33	5287.57	6875.1
ORF55	0.918506	0.00013808	0.00483279	4631.2	4051.89	4630.2	1416.31	2680.13	1858.01	1553.44	3468.06
ORF43	0.680674	0.00122991	0.0246362	7793.44	8117.03	8242.17	4391.53	5387.58	4045.62	3710.37	5907.36
ORF4	-0.741649	0.00140779	0.0246362	13511.9	12628	12482.9	24763.2	21093.7	18642.5	15459	20476.1
ORF57	-0.997511	0.0026642	0.0372989	14207.1	14087.8	14455.4	41639.6	22216.2	25457	25469	16481.9
ORF6	0.835503	0.00601089	0.0655618	2448.37	2397.21	2463.23	691.432	1957.57	865.627	627.727	2368.72
ORF45	0.667244	0.00658208	0.0655618	7820.57	7851.45	8531.08	2410.92	5935.76	4937.48	3738.18	6355.17
ORF64	-0.916175	0.00749278	0.0655618	27449.1	27886.4	25444.7	28020.5	31919.7	57678.1	74717	28938.8
